# Supplementary material for: Perceptions of Quality of Interprofessional Collaboration, Staff Well-Being and Nonbeneficial Treatment: A Comparison between Nurses and Physicians in Intensive and Palliative Care
Source: Healthcare (Basel). 2024 Mar 7;12(6):602. doi: 10.3390/healthcare12060602 (PMC10969805; doi:10.3390/healthcare12060602)
Supplement: Supplementary file 1 [file healthcare-12-00602-s001.zip]

Archive with 1 entries (1 files):
- healthcare-2866221-supplementary.pdf
